# Supplementary material for: Cancer cells same as zombies reprogram normal cells via the secreted microenvironment
Source: PLoS One. 2023 Jul 28;18(7):e0288003. doi: 10.1371/journal.pone.0288003 (PMC10381049; doi:10.1371/journal.pone.0288003)
Supplement: S1 Data — (XLSX) [file pone.0288003.s001.xlsx]

## Sheet: Sheet3
LDH 48
	3T3 (N)	3T3 (A)	3T3 ©	3T3 (C+A)
	100	131.826	295.664	181.688
	0	9.3161	14.2824	23.1431

## Sheet: fig1
MTT48
	3T3 (N)	3T3 (A)	3T3 C	3T3 (C+A)		3T3 (N)	3T3 (A)	3T3 C	3T3 (C+A)
	0.722	0.454	0.251	0.267	Metabolic Activity (%)	100	66.48	32.86	36.51
	0.701	0.592	0.225	0.228		1.47733	6.12883	1.21792	2.46221
	0.737	0.485	0.228	0.286
	0.719	0.478	0.242	0.27
mea=	0.71975	0.50225	0.2365	0.26275
sd=	1.47733	6.12883	1.21792	2.46221
%	100	66.4812	32.8586	36.5057
3T3 (N) vs 3T3 (A) 0.2168 11.178 *** P<0.001
3T3 (N) vs 3T3 © 0.4825 24.883 *** P<0.001
3T3 (N) vs 3T3 (C+A) 0.4563 23.529 *** P<0.001
3T3 (A) vs 3T3 © 0.2658 14.803 *** P<0.001
3T3 (A) vs 3T3 (C+A) 0.2395 13.341 *** P<0.001
3T3 © vs 3T3 (C+A) -0.02625 1.462 ns P>0.05
	3T3N	3T3A	3T3Con	3T3CA
	0.732	0.383	0.325	0.521
	0.73	0.392	0.323	0.508			3T3 (N)	3T3 (A)	3T3 C	3T3 (C+A)
	0.737	0.391	0.293	0.526		Cell Viability (%)	100	53.4	44.97	71.21
	0.729	0.393	0.353	0.506			0.557375	0.361939	2.02386	1.02697
	0.72	0.39	0.336	0.523
	0.728	0.388	0.338	0.532
mean=	0.729333	0.3895	0.328	0.519333
sd=	0.557375	0.361939	2.02386	1.02697
%	100	53.4049	44.9726	71.2066
3T3 (N) vs 3T3 (A) 0.3393 65.422 *** P<0.001
3T3 (N) vs 3T3 © 0.4008 77.280 *** P<0.001
3T3 (N) vs 3T3 (C+A) 0.2095 40.388 *** P<0.001
3T3 (A) vs 3T3 © 0.06150 12.437 *** P<0.001
3T3 (A) vs 3T3 (C+A) -0.1298 26.256 *** P<0.001
3T3 © vs 3T3 (C+A) -0.1913 38.692 *** P<0.001

## Sheet: fig2
	LDH 48
		3T3 (N)	3T3 (A)	3T3 C	3T3 (C+A)			3T3 (N)	3T3 (A)	3T3 C	3T3 (C+A)
	MEAN	100	131.826	295.664	181.688		LDH Release%	100	131.82	295.6	181.69
	SD	0	9.3161	14.2824	23.1431
	N vs A -31.826 3.835 ns P>0.05
	N vs C -195.66 23.578 *** P<0.001
	N vs CA -81.688 9.844 *** P<0.001
	A vs C -163.84 19.743 *** P<0.001
	A vs CA -49.862 6.009 * P<0.05
	C vs CA 113.98 13.735 *** P<0.001
	LDH72
		3T3 (N)	3T3 (A)	3T3C	3T3 (C+A)
	MEAN	100	175.071	172.787	110.708
	SD	0	10.3865	0.442314	20.945		3T3 (N)	3T3 (A)	3T3 C	3T3 (C+A)
						LDH Release%	100	175	172.8	110.7
	3T3 (N) vs 3T3 (A) -75.071 11.122 *** P<0.001
	3T3 (N) vs 3T3 © -72.787 10.783 *** P<0.001
	3T3 (N) vs 3T3 (C+A) -10.708 1.586 ns P>0.05
	3T3 (A) vs 3T3 © 2.284 0.3384 ns P>0.05
	3T3 (A) vs 3T3 (C+A) 64.364 9.535 *** P<0.001
	3T3 © vs 3T3 (C+A) 62.079 9.197 *** P<0.001
	cell lysate
			3T3 (N)	3T3 (A)	3T3 C	3T3 (C+A)		3T3 (N)	3T3 (A)	3T3 C	3T3 (C+A)
		MEAN	100	88.0818	99.1328	69.0167	Cell Lysate%	100	88.0818	99.1328	69.0167
		SD	0	0.979097	7.34653	3.93734
		n vs a 11.918 4.919 * P<0.05
		n vs c 0.8672 0.3579 ns P>0.05
		n vs ca 30.983 12.789 *** P<0.001
		a vs c -11.051 4.561 * P<0.05
		a vs ca 19.065 7.869 ** P<0.01
		c vs ca 30.116 12.431 *** P<0.001

## Sheet: fig3
ROS 6H
	3T3 (N)	3T3 (A)	3T3 C	3T3 (C+A)
ROS%	100	67.26	293.17	194
mean6h	9298.5	6254	27260.5	22041
sd	1	18.6	1.67	3.04
3T3 (N) vs 3T3 (A) 32.742 2.362 ns P>0.05
3T3 (N) vs 3T3 © -193.17 13.937 *** P<0.001
3T3 (N) vs 3T3 (C+A) -94.021 6.783 ** P<0.01
3T3 (A) vs 3T3 © -225.91 16.299 *** P<0.001
3T3 (A) vs 3T3 (C+A) -126.76 9.145 *** P<0.001
3T3 © vs 3T3 (C+A) 99.150 7.153 ** P<0.01
ROS 72H
	3T3 (N)	3T3 (A)	3T3 C	3T3 (C+A)
ROS	100	115.6	262.3	111.9
mean	40688	47034.6	106729	45523.1
sd	0	75.8	67.9	12.37
	n vs a -6346.6 2.851 ns P>0.05
	n vs c -66041 29.668 *** P<0.001
	n vs ca -4835.1 2.172 ns P>0.05
	a vs c -59694 26.817 *** P<0.001
	a vs ca 1511.5 0.6790 ns P>0.05
	c vs ca 61206 27.496 *** P<0.001

## Sheet: fig4
48 h
	N	N	A	A	C	C	C+A	C+A				3T3 (N)	3T3 (A)	3T3 C	3T3 (C+A)
Normal	96.8	93.4	82	84.2	70	68.3	30.9	28.7		mean=	Viable	95.1	83.1	69.15	29.8
Apoptosis	0.66	0.58	1.1	1.4	0.85	1.25	11.8	12.2			Apoptosis	0.62	1.25	1.05	12
Necrosis	0.98	1.42	14.3	12.3	29	29.8	34.8	35.1			Necrosis	1.2	13.3	29.4	34.95
APO+NE	1.59	4.1	2.6	2.1	0.23	0.28	22.5	24			Apo+Necro	2.845	2.35	0.255	23.25
												N	A	C	C+A
										sd=	Viable	2.40416	1.55563	10.0409	1.55563
											Apoptosis	0.0565685	0.212132	0.388909	0.282843
											Necrosis	0.311127	1.41421	11.8087	0.212132
											APO+NE	1.77484	0.353553	1.32229	1.06066
								viable					necrosis
								N vs A 12.000 3.938 ns P>0.05					N vs A -12.100 3.523 ns P>0.05
								N vs C 25.950 8.515 ** P<0.01					N vs C -28.200 8.210 ** P<0.01
								N vs C+A 65.300 21.428 *** P<0.001					N vs C+A -33.750 9.825 *** P<0.001
								A vs C 13.950 4.578 * P<0.05					A vs C -16.100 4.687 * P<0.05
													A vs C+A -21.650 6.303 ** P<0.01
													C vs C+A -5.550 1.616 ns P>0.05
								apoptosis
								N vs A -0.6300 4.128 ns P>0.05					apo+nec
								N vs C -0.4300 2.818 ns P>0.05					N vs A 0.4950 0.6915 ns P>0.05
								N vs C+A -11.380 74.573 *** P<0.001					N vs C 2.590 3.618 ns P>0.05
								A vs C 0.2000 1.311 ns P>0.05					N vs C+A -20.405 28.505 *** P<0.001
								A vs C+A -10.750 70.444 *** P<0.001					A vs C 2.095 2.927 ns P>0.05
								C vs C+A -10.950 71.755 *** P<0.001					A vs C+A -20.900 29.197 *** P<0.001
													C vs C+A -22.995 32.123 *** P<0.001
N	85.1	0	13	1.94	N
N1	87.5	0	10.4	2.09	N1
A	76.8		21	2.22				Viable	Apoptosis	Necrosis	Apo+Necro		Necrosis
A1	77.5	0	19	3.5		mean=	3T3 (N)	86.3	11.7	0	2.015		0
C	51.6		26.9	21.5			3T3 (A)	77.15	20	0	2.86		0
C1	48.4		36.2	15.4			3T3 C	50	31.55	0	18.45		0
C+A	89.6		9.5	0.91			3T3 (C+A)	90.9	7.695	0	1.43		0
C+A1	92.2	0	5.89	1.95							apoptosis	N vs A -8.300 3.872 ns P>0.05
												N vs C -19.850 9.260 *** P<0.001
						sd=	1.69706	1.83848	0	0.106066		N vs C+A 4.005 1.868 ns P>0.05
							0.494975	1.41421	0	0.905097		A vs C -11.550 5.388 * P<0.05
							2.26274	6.57609	0	4.31335		A vs C+A 12.305 5.740 * P<0.05
							1.83848	2.55266	0	0.735391		C vs C+A 23.855 11.129 *** P<0.001
											apo/nec	N vs A -0.8450 0.6549 ns P>0.05
												N vs C -16.435 12.738 *** P<0.001
												N vs C+A 0.5850 0.4534 ns P>0.05
												A vs C -15.590 12.083 *** P<0.001
												A vs C+A 1.430 1.108 ns P>0.05
												C vs C+A 17.020 13.191 *** P<0.001
											viable	nvsa	***
												nvsc	***
												nvsca	*
												cavsc	***

## Sheet: fig5
		3T3 (N)	3T3 (A)	3T3 C	3T3 (C+A)			N vs A -3.964 4.742 * P<0.05
24h	Autophagosome	100	104	103.1	99.8		24 h	N vs C -3.107 3.717 ns P>0.05						N vs A -11.367 26.517 *** P<0.001
72 h	Autophagosome	100	111.367	105.779	108.9			N vs C+A 0.2174 0.2601 ns P>0.05						N vs C -5.779 13.482 *** P<0.001
								A vs C 0.8569 1.025 ns P>0.05						N vs C+A -8.900 20.761 *** P<0.001
		2.20324	1.79589	0.042246	0.552353			A vs C+A 4.181 5.002 * P<0.05						A vs C 5.588 13.036 *** P<0.001
	SD	0.894859	0.729594	0.849835	0.387089			C vs C+A 3.325 3.977 ns P>0.05						A vs C+A 2.468 5.757 * P<0.05
														C vs C+A -3.120 7.279 ** P<0.01
																		3T3 (N)	3T3 (A)	3T3 C	3T3 (C+A)
																	Autophagosome	100	111.37	105.8	108.9

## Sheet: fig6
p62	3T3 (N)	3T3 (A)	3T3 C	3T3 (C+A)
MEAN=	1.02243	1.00494	0.790336	1.01091
SD=	0.301211	0.115095	0.503694	0.171199
	1	0.982891	0.772997	0.988731
	3T3 (N)	3T3 (A)	3T3 C	3T3 (C+A)
P62 Relative change fold	1	0.98	0.77	0.99
	all groups are nonsignificant
								3T3 (N)	3T3 (A)	3T3 C	3T3 (C+A)	lc3
3T3 (N)	3T3 (A)	3T3 C	3T3 (C+A)	lc3			LC3	1	1.16	1.15	1.3	mean=
0.609205	0.817902	1.09429	1.18921				P62	1	0.98	0.77	0.99	sd=
	1.22264	0.913831	0.840896
0.99654	1.03168	0.97942	1.31039					0.225656	0.167575	0.0756374	0.243733
1.00347	0.96929	1.02101
0.869739	1.01038	1.00214	1.1135	mean=
0.225656	0.167575	0.0756374	0.243733	sd=
									The P value is 0.5131, considered not significant

## Sheet: fig7
			3T3 (N)	3T3 (A)	3T3 C	3T3 (C+A)
	LC3	LC3II Protein Level	1	1.95	0.7	1.8		n vs A -0.9538 21.287 *** P<0.001
								n vs C 0.2716 6.061 ** P<0.01
			0.0556855	0.131725	0.0102674	0.107557		n vs CA -0.8487 18.940 *** P<0.001
								A vs C 1.225 27.348 *** P<0.001
								A vs CA 0.1051 2.346 ns P>0.05
								C vs CA -1.120 25.002 *** P<0.001
P53 western
		n	p53/bact	%	MEAN	SD
n	20130.5	0.931087	1.07638	1.03819	103.819	0.0731974
	21620.4	1	1					Mean
a	16592	0.767423	0.909631	87.6168	87.6168	14.7455		Comparison Difference q P value
	17319.3	0.801064	1.12613	108.47				================================== ========== ======= ===========
c	15311.5	0.708198	0.647875	62.4042	54.546	11.1131		n vs a 16.202 2.605 ns P>0.05
	13094.2	0.605643	0.48471	46.6879				n vs c 41.415 6.657 ** P<0.01
ca	16744.4	0.774473	0.592763	57.0957	57.0957	11.1108		n vs ca 46.724 7.511 ** P<0.01
	12111.5	0.560188	0.429631	41.3826				a vs c 25.213 4.053 ns P>0.05
								a vs ca 30.521 4.906 * P<0.05
								c vs ca 5.308 0.8533 ns P>0.05
			3T3 (N)	3T3 (A)	3T3 ©	3T3 (C+A)
		Relative P53 Protein Level	103.8	87.6	54.55	57.09	mean
			0.0731974	14.7455	11.1131	11.1108	sd
